# Supplementary material for: Identification of Elite R-Gene Combinations against Blast Disease in Geng Rice Varieties
Source: Int J Mol Sci. 2023 Feb 16;24(4):3984. doi: 10.3390/ijms24043984 (PMC9960461; doi:10.3390/ijms24043984)
Supplement: Supplementary file 1 [file ijms-24-03984-s001.zip › Table S1.xlsx]

## Sheet: Sheet1
Code	Varity	Ecology type	Authorized year	R-Gene combination	Number of R gene	Genotype of R gene																		Disease grade of panicle blast					RF(%) of seeding blast	Grain yield(t ha-1)
						Pikh	Pia	Pi3/5/i	Pik	Pib	Pita	Pikm	Pigm	Pid2	Pi1	Pi25	Pb1	Pit	Pid3	Pi-zt	Piz	Pi2	Pi9	MCS1	MCS2	MCS3	MCS4	MCS5
1	Zhendao 99	ZSZG	2001	Pikh|Pi3/5/i|Pik|Pb1	4	1	0	1	1	0	0	0	0	0	0	0	1	0	0	0	0	0	0	9	7	5	9	9	0.689655	9.22
2	Xudao 5	ZSZG	2003	Pib|Pi3/5/i|Pb1	3	0	0	1	0	1	0	0	0	0	0	0	1	0	0	0	0	0	0	9	5	5	9	9	0.913793	8.59
3	Lianjiajing 1	ZSZG	2003	Pib|Pi3/5/i|Pia|Pikh	4	1	1	1	0	1	0	0	0	0	0	0	0	0	0	0	0	0	0	9	5	5	9	9	/	8.54
4	Jindao 1007	ZSZG	2004	Pib|Pi25|Pia|Pikh|Pikm	5	1	1	0	0	1	0	1	0	0	0	1	0	0	0	0	0	0	0	9	9	9	9	—	/	7.77
5	Huajing 5	ZSZG	2005	Pib	1	0	0	0	0	1	0	0	0	0	0	0	0	0	0	0	0	0	0	9	9	9	9	9	0.448276	9.49
6	Zhengdao 18	ZSWG	2007	Pib|Pikh	2	1	0	0	0	1	0	0	0	0	0	0	0	0	0	0	0	0	0	9	3	—	9	9	/	10.53
7	Nanjing 46	ZhSWG	2008	Pib	1	0	0	0	0	1	0	0	0	0	0	0	0	0	0	0	0	0	0	9	9	9	9	9	/	10.36
8	Sidao 12	ZSZG	2008	Pi3/5/i|Pb1|Pi25	3	0	0	1	0	0	0	0	0	0	0	1	1	0	0	0	0	0	0	9	3	9	9	9	/	8.72
9	Chengnuo 218	ZSWG	2009	Pikh|Pia|Pib	3	1	1	0	0	1	0	0	0	0	0	0	0	0	0	0	0	0	0	5	9	9	9	9	0.517241	9.44
10	Yangnongdao 1	CSZG	2009	Pib|Pid2|Pid3	3	0	0	0	0	1	0	0	0	1	0	0	0	0	1	0	0	0	0	9	9	9	9	9	0.517241	9.39
11	Nanjing 45	CSZG	2009	Pib|Pita	2	0	0	0	0	1	1	0	0	0	0	0	0	0	0	0	0	0	0	9	9	9	9	7	/	9.28
12	Yanjing 11	ZSZG	2009	Pi3/5/i|Pb1	2	0	0	1	0	0	0	0	0	0	0	0	1	0	0	0	0	0	0	9	5	9	9	9	/	9.78
13	Nanjing 5055	ZSWG	2011	Pib	1	0	0	0	0	1	0	0	0	0	0	0	0	0	0	0	0	0	0	9	9	9	9	9	0.551724	9.57
14	Zhendao 14	CSZG	2011	Pib|Pia|Pikh	3	1	1	0	0	1	0	0	0	0	0	0	0	0	0	0	0	0	0	9	9	9	9	9	0.62069	9.17
15	Yangyujing 2	CSZG	2011	Pib|Pb1|Pita	3	0	0	0	0	1	1	0	0	0	0	0	1	0	0	0	0	0	0	9	3	5	3	5	0.844828	9.08
16	Lianjing 10	ZSZG	2012	Pikh	1	1	0	0	0	0	0	0	0	0	0	0	0	0	0	0	0	0	0	9	9	9	9	9	/	9.46
17	Yandao 11	ZSZG	2012	Pikh|Pita	2	1	0	0	0	0	1	0	0	0	0	0	0	0	0	0	0	0	0	1	5	9	9	9	/	9.59
18	Nanjing 9108	CSZG	2013	Pib|Pb1	2	0	0	0	0	1	0	0	0	0	0	0	1	0	0	0	0	0	0	9	9	9	9	9	0.362069	9.78
19	Huaidao 14	ZSZG	2013	Pik|Pikm	2	0	0	0	1	0	0	1	0	0	0	0	0	0	0	0	0	0	0	9	9	9	9	9	0.413793	10.28
20	Zhennuo 19	ZSWG	2013	Pib|Pikh|Pita	3	1	0	0	0	1	1	0	0	0	0	0	0	0	0	0	0	0	0	9	5	9	5	9	0.931034	8.86
21	Nanjing 50	ZhSWG	2013	Pib|Pb1|Pita|Pi-zt	4	0	0	0	0	1	1	0	0	0	0	0	1	0	0	1	0	0	0	9	9	9	3	9	/	10.38
22	Ningdao 1	ZhSWG	2013	Pib|Pia|Pik|Pikm	4	0	1	0	1	1	0	1	0	0	0	0	0	0	0	0	0	0	0	3	9	7	9	9	/	10.09
23	Sidao 785	ZSZG	2013	Pi3/5/i|Pikh|Pita	3	1	0	1	0	0	1	0	0	0	0	0	0	0	0	0	0	0	0	5	1	3	3	5	/	10.25
24	Yandao 12	CSZG	2013	Pib|Pid3|Pid2|Pik|Pikm|Pi-zt	6	0	0	0	1	1	0	1	0	1	0	0	0	0	1	1	0	0	0	5	3	—	5	7	/	9.89
25	Yangjing 806	ZSWG	2013	Pikm	1	0	0	0	0	0	0	1	0	0	0	0	0	0	0	0	0	0	0	9	9	9	9	9	/	10.12
26	Zhendao 18	ZSWG	2013	Pikh|Pib|Pb1	3	1	0	0	0	1	0	0	0	0	0	0	1	0	0	0	0	0	0	9	9	7	9	9	/	10.53
27	Yanjing 13	CSZG	2014	Pib|Pikh|Pita	3	1	0	0	0	1	1	0	0	0	0	0	0	0	0	0	0	0	0	9	5	7	9	9	0.706897	9.33
28	Lianjing 12	ZSZG	2014	Pib|Pikh|Pb1	3	1	0	0	0	1	0	0	0	0	0	0	1	0	0	0	0	0	0	9	9	9	9	9	0.896552	9.98
29	Changnongjing 8	ZSWG	2014	Pib|Pikh|Pita	3	1	0	0	0	1	1	0	0	0	0	0	0	0	0	0	0	0	0	9	9	9	9	9	/	10.37
30	Huaixiangjing 15	CSZG	2014	Pib	1	0	0	0	0	1	0	0	0	0	0	0	0	0	0	0	0	0	0	9	9	7	9	9	/	10.41
31	Liannuo 1	ZSZG	2014	Pib|Pi3/5/i|Pb1	3	0	0	1	0	1	0	0	0	0	0	0	1	0	0	0	0	0	0	5	—	7	9	5	/	9.97
32	Nanjing 51	CSZG	2014	Pib|Pita	2	0	0	0	0	1	1	0	0	0	0	0	0	0	0	0	0	0	0	9	5	9	9	7	/	10.31
33	Nanjing 52	CSZG	2014	Pikh	1	1	0	0	0	0	0	0	0	0	0	0	0	0	0	0	0	0	0	9	5	—	3	9	/	9.28
34	Sujing 815	CSZG	2014	Pib|Pi1	2	0	0	0	0	1	0	0	0	0	1	0	0	0	0	0	0	0	0	9	9	9	9	9	/	9.64
35	Wuyunjing 30	ZSWG	2014	Pib|Pid3|Pid2|Pi-zt	4	0	0	0	0	1	0	0	0	1	0	0	0	0	1	1	0	0	0	9	—	9	9	9	/	10.37
36	Yanfengdao 2	ZSZG	2014	Pita	1	0	0	0	0	0	1	0	0	0	0	0	0	0	0	0	0	0	0	9	9	9	9	9	/	9.92
37	Yangyujing 3	ZSZG	2014	Pia|Pikh|Pita	3	1	1	0	0	0	1	0	0	0	0	0	0	0	0	0	0	0	0	3	—	3	9	7	/	9.61
38	Huaidao 18	CSZG	2015	Pib|Pik|Pita	3	0	0	0	1	1	1	0	0	0	0	0	0	0	0	0	0	0	0	9	1	5	1	5	/	9.87
39	Nanjing 0212	CSZG	2015	Pib|Pik|Pikm	3	0	0	0	1	1	0	1	0	0	0	0	0	0	0	0	0	0	0	9	7	—	—	9	/	9.84
40	Nanjing 9212	ZSWG	2015	Pib|Pik|Pikm|Pita	4	0	0	0	1	1	1	1	0	0	0	0	0	0	0	0	0	0	0	9	7	5	9	9	/	10.13
41	Suxiangjing 100	ZhSWG	2015	Pi3/5/i|Pi1|Pi-zt	3	0	0	1	0	0	0	0	0	0	1	0	0	0	0	1	0	0	0	9	3	9	3	9	/	10.82
42	Wuyunjing 31	ZSWG	2015	Pib|Pid3|Pid2|Pikh	4	1	0	0	0	1	0	0	0	1	0	0	0	0	1	0	0	0	0	9	9	9	9	9	/	10.43
43	Yangjing 282	ZSWG	2015	Pib|Pita	2	0	0	0	0	1	1	0	0	0	0	0	0	0	0	0	0	0	0	9	3	5	9	9	/	10.37
44	Yanjing 16	ZSZG	2016	Pita	1	0	0	0	0	0	1	0	0	0	0	0	0	0	0	0	0	0	0	9	—	9	3	9	0.482759	10.71
45	Ningjing 8	ZSWG	2016	Pikh|Pita	2	1	0	0	0	0	1	0	0	0	0	0	0	0	0	0	0	0	0	9	3	3	3	9	0.758621	10.21
46	Suken 118	CSZG	2016	Pib|Pikm|Pita|Pi-zt	4	0	0	0	0	1	1	1	0	0	0	0	0	0	0	1	0	0	0	9	9	9	9	9	0.810345	10.16
47	Huajing 8	ZSZG	2016	Pib|Pia|Pikh|Pita	4	1	1	0	0	1	1	0	0	0	0	0	0	0	0	0	0	0	0	3	3	5	7	5	0.862069	10.87
48	Sidao 15	ZSZG	2016	Pita	1	0	0	0	0	0	1	0	0	0	0	0	0	0	0	0	0	0	0	5	1	9	1	9	0.862069	10.59
49	Changnongjing 10	CSZG	2016	Pib|Pid3|Pik|Pikh|Pikm|Pita	6	1	0	0	1	1	1	1	0	0	0	0	0	0	1	0	0	0	0	9	3	1	5	9	/	11.04
50	Ningjing 7	CSZG	2016	Pib|Pid3|Pid2|Pikm|Pita|Pi-zt	6	0	0	0	0	1	1	1	0	1	0	0	0	0	1	1	0	0	0	9	9	9	—	9	/	10.02
51	Changnongjing 11	CSZG	2017	Pib|Pikm|Pita	3	0	0	0	0	1	1	1	0	0	0	0	0	0	0	0	0	0	0	9	5	9	7	9	0.775862	10.36
52	Wuyunjing 80	CSZG	2017	Pib|Pid3|Pid2|Pia|Pikh|Pb1|Pi-zt	7	1	1	0	0	1	0	0	0	1	0	0	1	0	1	1	0	0	0	9	9	5	9	9	0.913793	10.33
53	Huai 119	ZSZG	2017	Pikh|Pi3/5/i|Pik|Pib|Pita|Pikm	6	1	0	1	1	1	1	1	0	0	0	0	0	0	0	0	0	0	0	3	—	5	3	3	0.965517	10.4
54	Wuyujing 35	ZSWG	2017	Pib|Pia|Pikh|Pita	4	1	1	0	0	1	1	0	0	0	0	0	0	0	0	0	0	0	0	1	5	1	3	3	/	10.46
55	Yangjing 103	ZSWG	2017	Pikm|Pi1|Pita|Pi-zt	4	0	0	0	0	0	1	1	0	0	1	0	0	0	0	1	0	0	0	3	1	9	5	9	/	10.45
56	Zhennuo 20	ZSWG	2017	Pib|Pikh|Pita	3	1	0	0	0	1	1	0	0	0	0	0	0	0	0	0	0	0	0	9	5	9	5	9	/	10.43
57	Nanjing 3818	CSZG	2018	Pib|Pita	2	0	0	0	0	1	1	0	0	0	0	0	0	0	0	0	0	0	0	9	—	9	3	9	0.758621	10.01
58	Fengjing 3227	CSZG	2018	Pib|Pid3|Pid2|Pikh|Pi-zt	5	1	0	0	0	1	0	0	0	1	0	0	0	0	1	1	0	0	0	9	9	5	9	9	0.862069	10.2
59	Huaijing 1309	ZSZG	2018	Pib|Pikh|Pikm|Pita	4	1	0	0	0	1	1	1	0	0	0	0	0	0	0	0	0	0	0	9	—	5	3	9	0.862069	9.92
60	Changnongjing 12	ZSWG	2018	Pib|Pid3|Pid2|Pik|Pikh	5	1	0	0	1	1	0	0	0	1	0	0	0	0	1	0	0	0	0	9	—	9	5	9	/	9.83
61	Nanjing 2728	ZSZG	2018	Pib|Pita|Pb1	3	0	0	0	0	1	1	0	0	0	0	0	1	0	0	0	0	0	0	9	1	9	1	9	/	10.12
62	Nanjing 3908	ZSWG	2018	Pib|Pik|Pikh|Pikm|Pi1|Pb1	6	1	0	0	1	1	0	1	0	0	1	0	1	0	0	0	0	0	0	9	1	9	3	9	/	9.76
63	Yangjing 3012	ZSZG	2018	Pid3|Pid2|Pikh|Pita	4	1	0	0	0	0	1	0	0	1	0	0	0	0	1	0	0	0	0	5	—	7	7	5	/	10.13
64	Yangjing 3491	ZSZG	2018	Pib|Pikh|Pita	3	1	0	0	0	1	1	0	0	0	0	0	0	0	0	0	0	0	0	7	—	9	7	9	/	10.11
65	Fengjing 1606	CSZG	2019	Pib|Pid3|Pik|Pikm|Pb1	5	0	0	0	1	1	0	1	0	0	0	0	1	0	1	0	0	0	0	9	—	9	9	9	0.586207	10.17
66	Nanjing 5718	ZSZG	2019	Pikh	1	1	0	0	0	0	0	0	0	0	0	0	0	0	0	0	0	0	0	9	—	—	9	9	0.706897	10.07
67	Nanjing 55	ZSWG	2019	Pita|Pi-zt	2	0	0	0	0	0	1	0	0	0	0	0	0	0	0	1	0	0	0	9	—	9	3	5	0.775862	10.12
68	Sidao 17	CSZG	2019	Pib|Pikh|Pita	3	1	0	0	0	1	1	0	0	0	0	0	0	0	0	0	0	0	0	9	—	—	7	9	0.810345	10.32
69	Lianjing 18	ZSZG	2019	Pikh|Pb1	2	1	0	0	0	0	0	0	0	0	0	0	1	0	0	0	0	0	0	9	7	3	9	5	0.844828	10.26
70	Wuyujing 39	ZSWG	2019	Pib|Pi3/5/i|Pikh	3	1	0	1	0	1	0	0	0	0	0	0	0	0	0	0	0	0	0	1	3	3	5	9	0.844828	10.2
71	Zhendao 448	CSZG	2019	Pib|Pik|Pikh|Pikm|Pia|Pb1|Pi-zt	7	1	1	0	1	1	0	1	0	0	0	0	1	0	0	1	0	0	0	9	—	—	7	9	0.862069	10.4
72	Nanjingjinggu	ZSWG	2019	Pib|Pb1|Pikh	3	1	0	0	0	1	0	0	0	0	0	0	1	0	0	0	0	0	0	9	3	9	3	9	0.87931	10.2
73	Huafengdao 1	ZSZG	2019	Pikh|Pib|Pid3|Pid2|Pia|Pik|Pi-zt	7	1	1	0	1	1	0	0	0	1	0	0	0	0	1	1	0	0	0	9	—	3	9	9	/	10.27
74	Huyunjing 4326	CSZG	2019	Pikh|Pita|Pib|Pid3|Pid2	5	1	0	0	0	1	1	0	0	1	0	0	0	0	1	0	0	0	0	7	—	5	5	7	/	10.26
75	Yangfujing 9	CSZG	2019	Pib|Pia|Pikh|Pi-zt	4	1	1	0	0	1	0	0	0	0	0	0	0	0	0	1	0	0	0	7	9	3	9	9	/	10.16
76	Wankenjing 516	ZSWG	2020	Pib|Pid3|Pid2|Pita|Pi-zt	5	0	0	0	0	1	1	0	0	1	0	0	0	0	1	1	0	0	0	9	3	1	5	5	0.758621	11.15
77	Yangnongxiang 28	CSZG	2020	Pib|Pb1|Pita	3	0	0	0	0	1	1	0	0	0	0	0	1	0	0	0	0	0	0	9	9	9	7	9	0.948276	10.62
78	Changnongjing 13	ZSWG	2020	Pid3|Pid2|Pita|Pikh	4	1	0	0	0	0	1	0	0	1	0	0	0	0	1	0	0	0	0	9	5	7	9	9	/	11.32
79	Huaidao 26	CSZG	2020	Pid3|Pid2|Pita|Pikh|Pi3/5/i|Pi-zt	6	1	0	1	0	0	1	0	0	1	0	0	0	0	1	1	0	0	0	5	5	7	3	7	/	10.92
80	Jiayuanjing 1	ZSZG	2020	Pita|Pi3/5/i|Pib	3	0	0	1	0	1	1	0	0	0	0	0	0	0	0	0	0	0	0	5	1	1	1	3	/	10.45
81	Nanjing 56	ZSWG	2020	Pid3|Pid2|Pia|Pb1|Pi-zt	5	0	1	0	0	0	0	0	0	1	0	0	1	0	1	1	0	0	0	9	9	5	9	9	/	11.46
82	Nanjing 5916	ZSWG	2020	Pikh|Pia|Pib|Pita	4	1	1	0	0	1	1	0	0	0	0	0	0	0	0	0	0	0	0	1	5	5	5	7	/	11.36
83	Ningxiangjing 9	ZSWG	2020	Pikh|Pib|Pid3|Pid2|Pb1|Pi-zt	6	1	0	0	0	1	0	0	0	1	0	0	1	0	1	1	0	0	0	9	9	9	9	9	/	7.61
84	Sidao 301	CSZG	2020	Pib|Pi3/5/i|Pik|Pikm|Pi1|Pi-zt	6	0	0	1	1	1	0	1	0	0	1	0	0	0	0	1	0	0	0	1	3	7	7	9	/	10.92
85	Suyanjing 302	ZSZG	2020	Pikh|Pib|Pid3|Pid2|Pb1|Pi-zt	6	1	0	0	0	1	0	0	0	1	0	0	1	0	1	1	0	0	0	5	7	3	9	5	/	10.53
86	Wujing 38	CSZG	2020	Pib|Pid3|Pid2|Pia|Pb1|Pi-zt	6	0	1	0	0	1	0	0	0	1	0	0	1	0	1	1	0	0	0	7	7	5	9	9	/	10.69
87	Wujing 68	ZSZG	2020	Pib|Pik|Pikm|Pi1|Pita	5	0	0	0	1	1	1	1	0	0	1	0	0	0	0	0	0	0	0	9	3	7	1	7	/	10.43
88	Xudao 12	CSZG	2020	Pib|Pita	2	0	0	0	0	1	1	0	0	0	0	0	0	0	0	0	0	0	0	9	—	7	7	9	/	10.8
89	Zhendao 23	ZSZG	2020	Pit|Pib|Pikh|Pikm|Pi1|Pb1|Pi-zt	7	1	0	0	0	1	0	1	0	0	1	0	1	1	0	1	0	0	0	5	1	1	3	3	/	10.28
90	Zhendao 656	ZSWG	2020	Pib|Pita|Pikh	3	1	0	0	0	1	1	0	0	0	0	0	0	0	0	0	0	0	0	9	9	9	7	9	/	11.24
91	Zhongkeyan 3	CSZG	2020	Pia|Pb1	2	0	1	0	0	0	0	0	0	0	0	0	1	0	0	0	0	0	0	5	3	7	9	7	/	10.78
92	Taixiangjing 1402	CSZG	2021	Pib|Pb1	2	0	0	0	0	1	0	0	0	0	0	0	1	0	0	0	0	0	0	9	—	9	9	9	0.448276	10.25
93	Ningxiangjing 11	ZSWG	2021	Pikh|Pib|Pita|Pid2|Pid3|Pi-zt	6	1	0	0	0	1	1	0	0	1	0	0	0	0	1	1	0	0	0	7	5	1	3	5	0.810345	10.42
94	Zhendao 32	CSZG	2021	Pib|Pik|Pikm	3	0	0	0	1	1	0	1	0	0	0	0	0	0	0	0	0	0	0	9	—	7	7	9	0.931034	10.1
95	Nanjing 518	ZSZG	2021	Pib|Pid2|Pik|Pb1|Pita	5	0	0	0	1	1	1	0	0	1	0	0	1	0	0	0	0	0	0	9	9	7	7	9	0.948276	10.08
96	Wankenjing 1514	ZSWG	2021	Pib|Pid3|Pid2|Pita|Pikh|Pi-zt	6	1	0	0	0	1	1	0	0	1	0	0	0	0	1	1	0	0	0	3	1	1	7	3	1	10.47
97	Baodao 612	ZSZG	2021	Pikh|Pia|Pita	3	1	1	0	0	0	1	0	0	0	0	0	0	0	0	0	0	0	0	5	9	9	9	5	/	10.04
98	Jinwujing 1	ZSZG	2021	Pib|Pita|Pid2|Pid3|Pi-zt	5	0	0	0	0	1	1	0	0	1	0	0	0	0	1	1	0	0	0	5	7	5	5	7	/	10.05
99	Xudao 15	ZSZG	2021	Pik|Pib|Pikm|Pb1|Pi-zt	5	0	0	0	1	1	0	1	0	0	0	0	1	0	0	1	0	0	0	9	—	3	—	9	/	10.05
100	Taijing 828	CSZG	2022	Pikh|Pib|Pita	3	1	0	0	0	1	1	0	0	0	0	0	0	0	0	0	0	0	0	9	—	9	5	7	0.810345	10.48
101	Huaidao 57	CSZG	2022	Pikh|Pia|Pita	3	1	1	0	0	0	1	0	0	0	0	0	0	0	0	0	0	0	0	1	3	3	7	3	0.896552	10.49
102	Wankenjing 4618	ZSWG	2022	Pib|Pik|Pikm|Pita	4	0	0	0	1	1	1	1	0	0	0	0	0	0	0	0	0	0	0	9	3	9	1	5	0.913793	10.16
103	Zhendao 668	ZSWG	2022	Pib|Pik|Pikm|Pita|Pb1|Pi1	6	0	0	0	1	1	1	1	0	0	1	0	1	0	0	0	0	0	0	9	5	9	3	7	0.913793	10.14
104	Huaidao 49	CSZG	2022	Pib|Pikh|Pita|Pi3/5/i	4	1	0	1	0	1	1	0	0	0	0	0	0	0	0	0	0	0	0	3	1	5	1	3	0.931034	10.28
105	Lianjing 7219	CSZG	2022	Pib|Pid3|Pid2|Pikh|Pita|Pi-zt	6	1	0	0	0	1	1	0	0	1	0	0	0	0	1	1	0	0	0	3	1	1	5	1	0.948276	10.5
106	Yangxiangyu 7016	ZSWG	2022	Pib|Pita|Pikm|Pid2|Pid3|Pi25	6	0	0	0	0	1	1	1	0	1	0	1	0	0	1	0	0	0	0	7	7	9	5	9	0.948276	10.3
107	Huaidao 56	ZSZG	2022	Pib|Pikh|Pita|Pi3/5/i	4	1	0	1	0	1	1	0	0	0	0	0	0	0	0	0	0	0	0	3	1	3	1	3	0.965517	9.88
108	Zhendao 35	CSZG	2022	Pikh|Pib|Pid3|Pid2|Pia|Pita	6	1	1	0	0	1	1	0	0	1	0	0	0	0	1	0	0	0	0	1	3	3	—	1	0.965517	10.49
109	Lianjing 7308	ZSZG	2022	Pib|Pid3|Pid2|Pita|Pi-zt	5	0	0	0	0	1	1	0	0	1	0	0	0	0	1	1	0	0	0	3	1	1	3	3	1	9.7
110	Baodao 701	ZSZG	2022	Pikh|Pib|Pia|Pita	4	1	1	0	0	1	1	0	0	0	0	0	0	0	0	0	0	0	0	1	3	3	9	3	/	10.07
111	Huajing 15	ZSZG	2022	Pikh|Pib|Pid3|Pid2|Pia|Pi-zt	6	1	1	0	0	1	0	0	0	1	0	0	0	0	1	1	0	0	0	5	7	3	9	7	/	10.06
112	Qianxiangruan 1	ZSZG	2022	Pik|Pita	2	0	0	0	1	0	1	0	0	0	0	0	0	0	0	0	0	0	0	9	5	9	9	9	/	10.06
113	Wuxiangjing 7218	ZSZG	2022	Pikh|Pia|Pib|Pita	4	1	1	0	0	1	1	0	0	0	0	0	0	0	0	0	0	0	0	3	9	9	9	9	/	10
114	Zhendao 9688	ZSZG	2022	Pik|Pib	2	0	0	0	1	1	0	0	0	0	0	0	0	0	0	0	0	0	0	9	1	9	3	9	/	9.81
115	Zhongkeyan 10	ZSZG	2022	Pia|Pik|Pib|Pikm|Pit	5	0	1	0	1	1	0	1	0	0	0	0	0	1	0	0	0	0	0	3	3	3	9	3	/	9.8
116	Wujing 278	ZSWG	2020 regional test	Pib|Pid3|Pid2	3	0	0	0	0	1	0	0	0	1	0	0	0	0	1	0	0	0	0	7	—	9	9	7	0.293103	9.68
117	Lian 605	CSZG	2020 regional test	Pik|Pikm|Pi1	3	0	0	0	1	0	0	1	0	0	1	0	0	0	0	0	0	0	0	9	—	3	9	7	0.793103	9.95
118	Taijing 7359	ZSWG	2020 regional test	Pib|Pid2|Pid3|Pia|Pikh|Pi-zt	6	1	1	0	0	1	0	0	0	1	0	0	0	0	1	1	0	0	0	9	5	5	9	9	0.827586	10.49
119	Wu 703	ZSWG	2020 regional test	Pikh|Pib|Pid2|Pid3|Pik|Pikm|Pita|Pi-zt	8	1	0	0	1	1	1	1	0	1	0	0	0	0	1	1	0	0	0	9	1	3	3	5	0.844828	10.31
120	Yangjing 7035	CSZG	2020 regional test	Pikh|Pib|Pid3|Pi25|Pid2|Pb1	6	1	0	0	0	1	0	0	0	1	0	1	1	0	1	0	0	0	0	9	9	9	9	9	0.87931	10.25
121	Sidao 17-543	CSZG	2020 regional test	Pikh|Pib|Pi3/5/i|Pb1	4	1	0	1	0	1	0	0	0	0	0	0	1	0	0	0	0	0	0	7	7	7	9	7	0.896552	10.09
122	Wuyun 7267	ZSWG	2020 regional test	Pib|Pid2|Pid3|Pikh|Pb1|Pi-zt	6	1	0	0	0	1	0	0	0	1	0	0	1	0	1	1	0	0	0	9	—	9	9	9	0.896552	10.62
123	Jiaojing 52028	ZSWG	2020 regional test	Pib|Pia|Pita|Pb1	4	0	1	0	0	1	1	0	0	0	0	0	1	0	0	0	0	0	0	1	3	1	3	3	0.913793	10.32
124	Jiaojing 7211	CSZG	2020 regional test	Pib|Pid3|Pid2|Pikh|Pi-zt	5	1	0	0	0	1	0	0	0	1	0	0	0	0	1	1	0	0	0	9	9	7	9	9	0.913793	10.29
125	Taijingnuo 109	CSZG	2020 regional test	Pikh|Pi3/5/i|Pib|Pita	4	1	0	1	0	1	1	0	0	0	0	0	0	0	0	0	0	0	0	3	3	3	—	—	0.913793	10.35
126	W047	ZSWG	2020 regional test	Pib|Pid3|Pid2|Pia|Pikh|Pi-zt	6	1	1	0	0	1	0	0	0	1	0	0	0	0	1	1	0	0	0	9	9	7	9	7	0.913793	10.5
127	Wu 671	ZSWG	2020 regional test	Pikh|Pia|Pib|Pita	4	1	1	0	0	1	1	0	0	0	0	0	0	0	0	0	0	0	0	1	3	3	5	5	0.913793	10.5
128	Yangnongjing 17-3426	ZSWG	2020 regional test	Pib|Pik|Pita	3	0	0	0	1	1	1	0	0	0	0	0	0	0	0	0	0	0	0	9	5	1	5	7	0.913793	10.32
129	Zhongjiangjing 7117	CSZG	2020 regional test	Pikh|Pia|Pb1|Pita	4	1	1	0	0	0	1	0	0	0	0	0	1	0	0	0	0	0	0	1	—	5	—	3	0.931034	10.15
130	Zhendao 6728	ZSWG	2020 regional test	Pikh|Pib|Pia|Pita	4	1	1	0	0	1	1	0	0	0	0	0	0	0	0	0	0	0	0	0	3	1	7	7	0.948276	10.52
131	1205	CSZG	2020 regional test	Pib|Pid3|Pid2|Pita	4	0	0	0	0	1	1	0	0	1	0	0	0	0	1	0	0	0	0	1	5	3	3	1	0.965517	10.3
132	Wujing 357	CSZG	2020 regional test	Pib|Pid3|Pid2|Pita|Pi-zt	5	0	0	0	0	1	1	0	0	1	0	0	0	0	1	1	0	0	0	5	3	3	5	5	0.982759	10.23
133	Yangfujing 5008	CSZG	2020 regional test	Pib|Pi3/5/i|Pita	3	0	0	1	0	1	1	0	0	0	0	0	0	0	0	0	0	0	0	1	3	3	1	5	0.982759	10.21
134	Yangfujing 6068	CSZG	2020 regional test	Pib|Pita|Pi-zt	3	0	0	0	0	1	1	0	0	0	0	0	0	0	0	1	0	0	0	3	—	5	5	5	1	10.27
135	7044	ZSZG	2020 regional test	Pib|Pik|Pi3/5/i|Pikm	4	0	0	1	1	1	0	1	0	0	0	0	0	0	0	0	0	0	0	9	—	5	3	9	/	9.74
136	Baofeng 1903	CSZG	2020 regional test	Pikh|Pia|Pik|Pib|Pita|Pikm	6	1	1	0	1	1	1	1	0	0	0	0	0	0	0	0	0	0	0	0	7	—	—	0	/	10.24
137	Hongnongjing 8218	CSZG	2020 regional test	Pikh|Pia|Pib|Pita|Pb1	5	1	1	0	0	1	1	0	0	0	0	0	1	0	0	0	0	0	0	0	—	5	3	1	/	10.21
138	Huai 698	CSZG	2020 regional test	Pikh|Pia|Pita|Pid2|Pid3|Pi-zt	6	1	1	0	0	0	1	0	0	1	0	0	0	0	1	1	0	0	0	0	1	0	1	1	/	10.39
139	Huai 766	ZSWG	2020 regional test	Pi3/5/i|Pib	2	0	0	1	0	1	0	0	0	0	0	0	0	0	0	0	0	0	0	3	7	9	3	3	/	10.23
140	Huaidao 182	ZSWG	2020 regional test	Pikh|Pia|Pi3/5/i|Pik|Pib	5	1	1	1	1	1	0	0	0	0	0	0	0	0	0	0	0	0	0	3	9	7	—	0	/	9.49
141	Huaidao 82	ZSZG	2020 regional test	Pia|Pib|Pita|Pid2|Pid3|Pi25|Pb1	7	0	1	0	0	1	1	0	0	1	0	1	1	0	1	0	0	0	0	0	9	1	3	1	/	9.78
142	Huajing 0165	ZSZG	2020 regional test	Pib|Pi3/5/i|Pikh|Pikm|Pi1|Pita	6	1	0	1	0	1	1	1	0	0	1	0	0	0	0	0	0	0	0	3	—	1	3	3	/	10.26
143	Huajing 9050	CSZG	2020 regional test	Pikh|Pia|Pib|Pita|Pb1	5	1	1	0	0	1	1	0	0	0	0	0	1	0	0	0	0	0	0	3	—	1	9	3	/	10.3
144	Huazhejing 18141	ZSZG	2020 regional test	Pik|Pib|Pikm|Pit	4	0	0	0	1	1	0	1	0	0	0	0	0	1	0	0	0	0	0	9	5	9	9	9	/	9.93
145	Jiaojing 1349	CSZG	2020 regional test	Pikh|Pia|Pib	3	1	1	0	0	1	0	0	0	0	0	0	0	0	0	0	0	0	0	7	7	9	—	9	/	10.2
146	Jinjing 18-66	ZSZG	2020 regional test	Pikh|Pib|Pid2|Pid3|Pi-zt	5	1	0	0	0	1	0	0	0	1	0	0	0	0	1	1	0	0	0	9	3	5	9	9	/	9.89
147	Jinjingdao 7165	ZSZG	2020 regional test	Pik|Pita|Pikm|Pid2|Pid3|Pi-zt	6	0	0	0	1	0	1	1	0	1	0	0	0	0	1	1	0	0	0	1	5	1	5	3	/	9.87
148	Jinjingdao 8332	ZSWG	2020 regional test	Pib	1	0	0	0	0	1	0	0	0	0	0	0	0	0	0	0	0	0	0	9	3	9	—	9	/	10.15
149	Lianjing 18201	ZSZG	2020 regional test	Pia|Pita|Pb1	3	0	1	0	0	0	1	0	0	0	0	0	1	0	0	0	0	0	0	0	9	9	9	3	/	9.94
150	Miweixian 1918	ZSWG	2020 regional test	Pia|Pita	2	0	1	0	0	0	1	0	0	0	0	0	0	0	0	0	0	0	0	3	—	9	—	—	/	10.28
151	Nanjing 83075	CSZG	2020 regional test	Pikh|Pia|Pib|Pita	4	1	1	0	0	1	1	0	0	0	0	0	0	0	0	0	0	0	0	1	3	0	3	5	/	9.88
152	Ruihua 1903	CSZG	2020 regional test	Pib|Pb1	2	0	0	0	0	1	0	0	0	0	0	0	1	0	0	0	0	0	0	9	9	9	—	—	/	10.33
153	Runyangdao 1820	ZSZG	2020 regional test	Pikh|Pia|Pib	3	1	1	0	0	1	0	0	0	0	0	0	0	0	0	0	0	0	0	9	9	9	9	9	/	9.75
154	Runyangdao 1892	ZSZG	2020 regional test	Pikh|Pia|Pib	3	1	1	0	0	1	0	0	0	0	0	0	0	0	0	0	0	0	0	9	9	9	9	9	/	9.82
155	Sidao 17-424	CSZG	2020 regional test	Pib|Pikh	2	1	0	0	0	1	0	0	0	0	0	0	0	0	0	0	0	0	0	9	7	3	9	9	/	9.96
156	Sidao 1858	ZSZG	2020 regional test	Pikh|Pik|Pib|Pikm|Pb1|Pit	6	1	0	0	1	1	0	1	0	0	0	0	1	1	0	0	0	0	0	3	1	3	7	7	/	10.01
157	Su 3378	ZSWG	2020 regional test	Pib|Pita	2	0	0	0	0	1	1	0	0	0	0	0	0	0	0	0	0	0	0	9	9	9	9	9	/	10.29
158	Sujing 7014	ZSWG	2020 regional test	Pi3/5/i|Pib|Pikm|Pid3	4	0	0	1	0	1	0	1	0	0	0	0	0	0	1	0	0	0	0	9	—	9	—	—	/	10.38
159	Taijing 8145	CSZG	2020 regional test	Pikh|Pik|Pib|Pb1|Pikm|Pid2|Pid3	7	1	0	0	1	1	0	1	0	1	0	0	1	0	1	0	0	0	0	3	—	—	1	5	/	10.32
160	Tianfeng 345	CSZG	2020 regional test	Pikh|Pi3/5/i|Pib|Pita|Pi-zt	5	1	0	1	0	1	1	0	0	0	0	0	0	0	0	1	0	0	0	3	—	3	3	5	/	10.19
161	Tianlongjing 1806	ZSZG	2020 regional test	Pia|Pita	2	0	1	0	0	0	1	0	0	0	0	0	0	0	0	0	0	0	0	0	1	0	9	5	/	10.07
162	W058	ZSWG	2020 regional test	Pia|Pit|Pib|Pikm|Pid2|Pid3|Pi-zt	7	0	1	0	0	1	0	1	0	1	0	0	0	1	1	1	0	0	0	3	—	1	—	—	/	10.36
163	W059	ZSWG	2020 regional test	Pikh|Pia|Pib|Pita|Pid2|Pid3|Pi-zt	7	1	1	0	0	1	1	0	0	1	0	0	0	0	1	1	0	0	0	0	1	1	1	3	/	10.21
164	W064	CSZG	2020 regional test	Pib|Pit|Pid2|Pid3|Pi-zt	5	0	0	0	0	1	0	0	0	1	0	0	0	1	1	1	0	0	0	7	3	3	9	7	/	10.1
165	W066	CSZG	2020 regional test	Pikh|Pi3/5/i|Pita|Pik|Pib|Pikm|Pid2|Pid3|Pi-zt	9	1	0	1	1	1	1	1	0	1	0	0	0	0	1	1	0	0	0	5	0	0	5	5	/	10.03
166	Wankenjing 7027	ZSZG	2020 regional test	Pikh|Pib|Pid2|Pid3|Pb1|Pi-zt	6	1	0	0	0	1	0	0	0	1	0	0	1	0	1	1	0	0	0	9	9	—	9	1	/	9.9
167	Wujing 63	ZSZG	2020 regional test	Pikh|Pia|Pib|Pita	4	1	1	0	0	1	1	0	0	0	0	0	0	0	0	0	0	0	0	1	1	1	9	5	/	9.9
168	Wujing 8367	ZSWG	2020 regional test	Pikh|Pia|Pib|Pb1|Pita	5	1	1	0	0	1	1	0	0	0	0	0	1	0	0	0	0	0	0	1	5	3	3	3	/	9.93
169	Wuyun 065	ZSZG	2020 regional test	Pikh|Pib|Pita	3	1	0	0	0	1	1	0	0	0	0	0	0	0	0	0	0	0	0	7	9	9	7	9	/	9.7
170	Wuyun 7399	ZSWG	2020 regional test	Pikh|Pib|Pb1|Pi-zt	4	1	0	0	0	1	0	0	0	0	0	0	1	0	0	1	0	0	0	9	9	9	—	—	/	10.17
171	Xu 51849	ZSZG	2020 regional test	Pia|Pik|Pib|Pikm|Pit	5	0	1	0	1	1	0	1	0	0	0	0	0	1	0	0	0	0	0	5	9	3	3	9	/	10.13
172	Xu 60916	ZSZG	2020 regional test	Pit|Pib	2	0	0	0	0	1	0	0	0	0	0	0	0	1	0	0	0	0	0	3	9	3	9	7	/	9.28
173	Xu 61938	CSZG	2020 regional test	Pik|Pib|Pikm	3	0	0	0	1	1	0	1	0	0	0	0	0	0	0	0	0	0	0	7	—	9	9	—	/	10.22
174	Xunong 60618	ZSZG	2020 regional test	Pik|Pib|Pikm|Pb1|Pi-zt	5	0	0	0	1	1	0	1	0	0	0	0	1	0	0	1	0	0	0	7	3	3	3	3	/	10.17
175	Y542	ZSZG	2020 regional test	Pikh|Pia|Pib|Pi-zt	4	1	1	0	0	1	0	0	0	0	0	0	0	0	0	1	0	0	0	7	9	9	—	—	/	9.1
176	Yandao 83012	CSZG	2020 regional test	Pikh|Pi3/5/i	2	1	0	1	0	0	0	0	0	0	0	0	0	0	0	0	0	0	0	1	—	9	—	—	/	10.26
177	Yandao 93170	ZSZG	2020 regional test	Pik|Pib	2	0	0	0	1	1	0	0	0	0	0	0	0	0	0	0	0	0	0	9	1	9	9	9	/	10.11
178	Yangfujing 8178	CSZG	2020 regional test	Pikh|Pib	2	1	0	0	0	1	0	0	0	0	0	0	0	0	0	0	0	0	0	9	9	3	7	5	/	10.28
179	Yangjiangdao 9	CSZG	2020 regional test	Pib|Pita	2	0	0	0	0	1	1	0	0	0	0	0	0	0	0	0	0	0	0	9	9	9	7	9	/	10.02
180	Yangjing 6084	ZSZG	2020 regional test	Pikh|Pia|Pib|Pita	4	1	1	0	0	1	1	0	0	0	0	0	0	0	0	0	0	0	0	1	5	5	9	3	/	10.05
181	Yangjing 8028	ZSWG	2020 regional test	Pib|Pigm|Pid2|Pid3|Pi25|Pi-zt	6	0	0	0	0	1	0	0	1	1	0	1	0	0	1	1	0	0	0	1	—	7	1	1	/	10.23
182	Yangjing 8158	CSZG	2020 regional test	Pikh|Pia|Pib|Pita|Pid2|Pid3|Pb1	7	1	1	0	0	1	1	0	0	1	0	0	1	0	1	0	0	0	0	0	—	1	5	3	/	10.29
183	Yanjing 17172	CSZG	2020 regional test	Pikh|Pi3/5/i|Pib	3	1	0	1	0	1	0	0	0	0	0	0	0	0	0	0	0	0	0	3	3	5	—	—	/	10.2
184	Yanjing 18	ZSZG	2020 regional test	Pib|Pia|Pikh|Pita	4	1	1	0	0	1	1	0	0	0	0	0	0	0	0	0	0	0	0	1	—	3	—	3	/	10.43
185	Yanjing 18081	ZSWG	2020 regional test	Pikh|Pita|Pid2|Pid3	4	1	0	0	0	0	1	0	0	1	0	0	0	0	1	0	0	0	0	9	—	0	1	3	/	10.05
186	Yue 8415	ZSWG	2020 regional test	Pikh|Pit|Pib|Pikm|Pid2|Pid3|Pi-zt	7	1	0	0	0	1	0	1	0	1	0	0	0	1	1	1	0	0	0	1	1	3	1	—	/	10.39
187	Zhendao 6805	ZSWG	2020 regional test	Pikh|Pia|Pib|Pita|Pid2|Pid3	6	1	1	0	0	1	1	0	0	1	0	0	0	0	1	0	0	0	0	0	5	1	1	3	/	10.12
188	Zhongjiangjing 19-1	ZSZG	2020 regional test	Pikh|Pia|Pib|Pita|Pid2|Pid3|Pb1|Pi-zt	8	1	1	0	0	1	1	0	0	1	0	0	1	0	1	1	0	0	0	0	1	1	1	1	/	9.84
189	Zhongjiangjing 19113	ZSZG	2020 regional test	Pikh|Pib|Pid2|Pid3|Pb1|Pi-zt	6	1	0	0	0	1	0	0	0	1	0	0	1	0	1	1	0	0	0	9	9	9	9	7	/	9.66
190	Zhongjiangjing 19-2	ZSWG	2020 regional test	Pib|Pid2|Pid3|Pita|Pi-zt	5	0	0	0	0	1	1	0	0	1	0	0	0	0	1	1	0	0	0	3	9	9	3	3	/	10.32
“—” represent that the disease grade were not available for the corresponding MCSs in panicle blast identification. “/” represent the variety has not performed seeding blast identification. “ZSZG”Zhong-Shu Zhong-Geng；“CSZG”Chi-Shu Zhong-Geng；“ZSWG”Zao-Shu Wan-Geng；“ZhSWG”Zhong-Shu Wan-Geng.
