# Supplementary material for: Identification of Elite R-Gene Combinations against Blast Disease in Geng Rice Varieties
Source: Int J Mol Sci. 2023 Feb 16;24(4):3984. doi: 10.3390/ijms24043984 (PMC9960461; doi:10.3390/ijms24043984)
Supplement: Supplementary file 1 [file ijms-24-03984-s001.zip › Table S2.xlsx]

## Sheet: Sheet1
					Avirulence gene
No.	Code	Isolate name	City	MCS*	Avr-Pia	Avr-Pizt	ACE1	Avr-Pik	Avr-Pii	Avr-Pita	AVR1-Co39	PWL1	Avr-Pib	Avr-Pi9
1	2019-JS277	2019-HY-E-5	Huaian	2	1	1	1	0	0	0	0	0	1	1
2	2019-JS127	2019-JT-E-5	Changzhou	2	1	1	1	0	1	0	1	0	1	1
3	2019-JS129	20-WJ-A-2	Changzhou	2	1	1	1	0	1	1	1	0	1	1
4	2019-JS151	2019-WJ-E-4	Changzhou	2	0	1	1	1	1	0	0	0	1	1
5	2019-JS215	2019-GaoY-C-3	Yangzhou	2	0	1	1	0	1	1	0	0	1	1
6	2019-JS219	2019-GaoY-D-2	Yangzhou	2	0	1	0	0	0	1	0	0	1	0
7	2019-JS284	2019-SiY-B-2	Suqian	3	1	1	1	0	0	0	0	0	1	1
8	2019-JS297	2019-SiY-D-5	Suqian	3	0	1	1	1	0	1	0	0	1	1
9	2019-JS105	2019-JT-A-3	Changzhou	3	0	1	1	1	1	1	0	0	1	1
10	2019-JS164	2019-ZJ-C-2	Zhenjiang	3	0	1	0	0	0	0	0	0	1	1
11	2019-JS194	2019-JD-D-2	Yangzhou	3	0	1	0	1	0	0	0	0	1	1
12	2019-JS214	2019-GaoY-C-2	Yangzhou	3	1	1	1	0	0	1	0	0	1	1
13	2019-JS253	2019-HY-A-1	Huaian	4	0	1	1	0	1	0	0	0	1	1
14	2019-JS114	2019-JT-C-2	Changzhou	4	0	1	1	1	1	1	0	0	1	1
15	2019-JS133	2019-WJ-B-1	Changzhou	4	0	1	1	1	0	1	0	0	0	0
16	2019-JS137	2019-WJ-B-5	Changzhou	4	0	1	1	1	0	0	0	0	1	1
17	2019-JS174	2019-ZJ-E-2	Zhenjiang	4	0	1	1	1	0	1	0	0	1	1
18	2019-JS76	2019-JD-2-2	Yangzhou	4	1	1	1	0	0	0	0	0	1	1
19	2019-JS315	2019-GanY-C-3	Lianyungang	5	0	1	1	1	0	0	0	0	1	0
20	2019-JS268	2019-HY-D-1	Huaian	5	1	1	1	0	0	0	1	0	1	1
21	2019-JS161	2019-ZJ-B-4	Zhenjiang	5	0	1	1	1	1	1	0	0	1	1
22	2019-JS163	2019-ZJ-C-1	Zhenjiang	5	0	1	0	1	0	0	0	0	0	1
23	2019-JS228	2019-TZ-A-1	Taizhou	5	0	1	1	1	1	1	0	0	1	1
24	2019-JS238	2019-TZ-C-1	Taizhou	5	0	1	1	1	1	0	0	0	1	1
25	2019-JS57	2019-GanY-1-1	Lianyungang		0	1	1	1	0	0	0	0	1	1
26	2019-JS65	2019-HA-1-1	Huaian		1	1	1	0	0	0	0	0	1	1
27	2019-JS68	2019-HY-1-2	Huaian		0	1	1	1	1	0	0	0	1	1
28	2019-JS77	2019-SY-1-1	Yancheng		1	1	1	0	0	0	0	0	1	1
29	2019-JS81	2019-SiY-1-4	Suqian		1	1	1	0	0	1	0	0	1	1
30	2019-JS2	XZ 602-3	Xuzhou		1	1	1	1	1	0	0	0	1	1
31	2019-JS6	Xuzhou 6-4	Xuzhou		1	1	1	1	1	1	1	0	1	1
32	2019-JS4	Nanjing 6-1	Nanjing		1	1	1	1	1	1	0	0	1	1
33	2019-JS1	2018-NT-1-2	Nantong		1	1	1	1	0	0	0	0	1	0
34	2019-JS10	Wujin 2-1	Changzhou		1	1	1	1	1	1	0	0	1	0
35	2019-JS87	2019-WJ-1-4	Changzhou		1	1	1	0	0	0	0	0	1	1
36	2019-JS95	2019-ZJ-1-4	Zhenjiang		1	1	1	1	0	0	0	0	1	1
37	2019-JS62	2019-GaoY-1-4	Yangzhou		1	1	1	1	0	0	0	0	1	1
38	JS124	JiangduXJ-1-1	Yangzhou		0	1	0	1	0	1	0	0	0	1
39	2019-JS74	2019-JD-1-4	Yangzhou		1	1	1	1	0	0	0	0	1	1
40	2019-JS84	2019-TZ-2-1	Taizhou		0	1	1	1	0	0	0	0	1	1
41	2019-JS35	Yangzhou 2-3	Yangzhou		1	1	1	1	1	1	0	1	1	0
42	2019-JS36	Yangzhou 2-5	Yangzhou		1	1	1	1	0	0	0	0	0	1
43	2019-JS37	Yangzhou 3-5	Yangzhou		1	1	1	1	1	1	1	1	1	0
44	2019-JS38	Yangzhou 4-3	Yangzhou		1	1	1	1	1	1	0	1	1	0
45	2019-JS40	Yangzhou 5-1	Yangzhou		0	1	1	1	1	1	0	0	1	0
46	2019-JS41	Yangzhou 5-2	Yangzhou		0	1	1	1	1	1	0	0	1	0
47	2019-JS42	Yangzhou 5-3	Yangzhou		1	1	1	1	0	0	0	0	1	0
48	2019-JS44	Yangzhou 5-6	Yangzhou		1	1	1	1	0	1	1	0	1	0
49	2019-JS45	Yangzhou 6-3	Yangzhou		1	1	1	1	0	1	1	1	1	0
50	2019-JS46	Yangzhou 6-4	Yangzhou		0	1	0	1	0	0	0	0	1	1
51	2019-JS93	2019-YZ-1-1	Yangzhou		1	1	1	1	0	0	0	0	1	1
52	2019-JS17	2018-74	unknown		1	1	1	1	0	0	0	0	1	1
53	2019-JS18	2018-77	unknown		1	1	1	1	0	0	0	0	1	1
54	2019-JS19	2018-120	unknown		1	1	1	1	1	1	1	0	1	1
55	2019-JS25	2018-263	unknown		0	1	1	1	0	0	0	0	1	1
56	2019-JS26	2019-129	unknown		0	1	1	1	1	0	0	0	1	1
57	2019-JS30	2019-652	unknown		1	1	1	1	0	0	0	0	1	1
58	2019-JS32	2019-748	unknown		1	1	1	1	1	1	1	0	1	0
*Thses isolates were used to mixed as 4 MCSs for pancile blast artificial inoculation.
