# Supplementary material for: Identification of Elite R-Gene Combinations against Blast Disease in Geng Rice Varieties
Source: Int J Mol Sci. 2023 Feb 16;24(4):3984. doi: 10.3390/ijms24043984 (PMC9960461; doi:10.3390/ijms24043984)
Supplement: Supplementary file 1 [file ijms-24-03984-s001.zip › Table S3.xlsx]

## Sheet: Sheet1
Target genes	Chr.	Marker name	Primer(5’—3’)	Product size (bp)	Function	Restriction enzyme	Reference
Pit	1	tRn1	F:GTTGGAGCTACGGTTGTTCAG	733	Resistant		[26]
		tRn2	R:CCAAGGGATTAGGTCCTAGTG
		tN11	F:ATGATAACCTCATCCTCAATAAGT	530	Susceptible
Pib	2	Pibdom	F:GAACAATGCCCAAACTTGAGA	365	Resistant		[23]
			R:GGGTCCACATGTCAGTGAGC
		Lys145	F:TCGGTGCCTCGGTAGTCAGT	803	Susceptible
			R:GGGAAGCGGATCCTAGGTCT
Pigm	6	GMR—3	F:AGTTCTACTTACGGAGGAGC	146+98	Resistant		[35]
			R:AGAATTATGATAAAGAGAAAGGAA
		Actin1—1	F:ACAAAGTTTTCAACCGGCCTA	146	Susceptible
			R:CTGGTACCCTCATCAGGCATC
Pid3	6	Pid3—dCAPS	F:TACTACTCATGGAAGCTAGTTCTC	526+225	Resistant	BamH I	[24]
			R:ACGTCACAAATCATTCGCTC	751	Susceptible
Pi25	6	CAP3	F:CCTCACGTTTCTACGTCTTG	409	Resistant	Nde I	[27]
			R:CACACCATTTCTGATGAACC	-	Susceptible
Pid2	6	D2	F:TTGGCTATCATAGGCGTCC	662+395	Resistant	MIu I	[33]
			R:ATTTGAAGGCGTTTGCGTAGA	1057	Susceptible
Pi9	6	Piz-ID18	F:CTGCTGCTACCGTTTGGAAGTCA	84	Susceptible		[34]
			R:CTCCTGGCCCCACGCGTC	98	Resistant
		Piz-ID22	F:ATGTGGGGTTTCTGATTCCAAT R:CTTGATTAGTGAGATCCATTGTTCC	100 118 127	Susceptible Resistant Susceptible
		Piz-ID31	F:CCAATTTCAGGCTTAGTTTGAT	84	Susceptible
			R:AGCTATTTATTAAGCTGATTTCTCA	107	Resistant
Piz	6	Piz-ID18	F:CTGCTGCTACCGTTTGGAAGTCA	84	Resistant		[34]
			R:CTCCTGGCCCCACGCGTC	98	Susceptible
		Piz-ID22	F:ATGTGGGGTTTCTGATTCCAAT R:CTTGATTAGTGAGATCCATTGTTCC	100 118 127	Susceptible Susceptible Resistant
		Piz-ID31	F:CCAATTTCAGGCTTAGTTTGAT	84	Susceptible
			R:AGCTATTTATTAAGCTGATTTCTCA	107	Resistant
Pi2/Pi-zt	6	Piz-ID18	F:CTGCTGCTACCGTTTGGAAGTCA	84	Susceptible		[34]
			R:CTCCTGGCCCCACGCGTC	98	Resistant
		Piz-ID22	F:ATGTGGGGTTTCTGATTCCAAT R:CTTGATTAGTGAGATCCATTGTTCC	100 118 127	Resistant Susceptible Susceptible
		Piz-ID31	F:CCAATTTCAGGCTTAGTTTGAT	84	Resistant
			R:AGCTATTTATTAAGCTGATTTCTCA	107	Susceptible
Pi2	6	Pi2-LRR	F:CGTTGTATAGGACAGTTTCATT	399+40	Resistant	Pst I	[31]
			R:AATCTAGGCACTCAAGTGTTC	439	Susceptible
Pi3/5/i	9	M—Pi5	F:ATAGATCATGCGCCCTCTTG	206	Resistant		[25]
			R:TCATACCCCATTCGGTCATT	307	Susceptible
Pia	11	Pia	F:CTTTTGAGCTTGATTGGTCTGC	116	Resistant		[32]
			R:CTATTGCACCAGAGGGACCAG	125	Susceptible
Pik	11	dCAPS-2953	F:TTCGAGGCCCTACCAAGACA	102	Resistant	Kpn I	[36]
			R:CATGGAAGGCTATCCTTGGTA	80	Susceptible
Pikh	11	FM143	F:CCCAACATTGGTAGTAGTGC	285	Resistant		[28]
			R:TCCTTCATACGCAAVCCAATCT	401	Susceptible
Pikm	11	Dkm1	F:TGAGCTCAAGGCAAGAGTTGAGGA	174	Resistant		[29]
			R:TGTTCCAGCAACTCGATGAG	213	Susceptible
		Dkm2	F:CAGTAGCTGTGTCTCAGAACTATG	290	Resistant
			R:AAGGTACCTCTTTTCGGCCAG	332	Susceptible
Pb1	11	Pb1	F:ATCAACGCTACCTTCCC	160	Resistant		[16]
			R:GTGCCATCACAATTTCTTC	-	Susceptible
Pi1	11	M—Pi1	F:GTGCTGCTGTGGCTA GTTTG	460	Resistant		[30]
			R:AGTCCCCGCTCAATTTTTCT	-	Susceptible
Pita	12	Pita—R	F:AGCAGGTTATAAGCTAGGCC	1042	Resistant		[22]
			R:CTACCAACAAGTTCATCAAA	-	Susceptible
		Pita—S	F:AGCAGGTTATAAGCTAGCTAT	-	Resistant
			R:CTACCAACAAGTTCATCAAA	1042	Susceptible
