# Supplementary material for: Identification of Elite R-Gene Combinations against Blast Disease in Geng Rice Varieties
Source: Int J Mol Sci. 2023 Feb 16;24(4):3984. doi: 10.3390/ijms24043984 (PMC9960461; doi:10.3390/ijms24043984)
Supplement: Supplementary file 1 [file ijms-24-03984-s001.zip › Table S4.xlsx]

## Sheet: Sheet1
Avirulence gene	Primer(5’-3’)	Product size(bp)	Reference
Avr1-Co39	F:AATTGCATAATCGCTGCGAT	918	[ 38 ]
	R:CTCAAGCTCACAGAACTTTGTT
Avri-Pita	F:CGACCCGTTTCCGCCTTTATT	1076	[ 37 ]
	R:TCCCTCCATTCCAACACTAACG
ACE1	F:CCCAGAGTTGGCGATGATGC	661	[ 37 ]
	R: ATGTGGCGGTGACAGAGGAC
Avr-Pib	F:GCCGACAATGCGAGGTATAC	248	[ 41 ]
	R:CGACAGGGAATAACACAGCG
PWL1	F:CTCAATCCTCTTTTCCGCCG	1050	[ 41 ]
	R:TGAAGACACGGAGCAGAGTT
Avr-Pia	F:TTATTGCTACCACCTTCCTC	464	[ 40 ]
	R:GTAGTAACTGAGTTGGCGTT
Avr-Pi9	F:GTGCCGTGAGTTTTCCATGT	210	[ 41 ]
	R:CCTTGGAATAGACGGCAGCAC
Avr-Pizt	F:AAACCAGGGCAGCCAAAGA	153	[ 39 ]
	R:ATTCCCAATCGAGCCAACG
Avr-Pik	F:ACTTTGGGAACTGTCGCTGTC	184	[ 39 ]
	R:AGCTGTAACAGGTTCCAGCATC
Avr-Pii	F:CCTCGGCTTCTTGTATATTACT	373	[ 40 ]
	R:TAAATCGTGCGCTTTCAGA
