# Supplementary material for: Identification of Elite R-Gene Combinations against Blast Disease in Geng Rice Varieties
Source: Int J Mol Sci. 2023 Feb 16;24(4):3984. doi: 10.3390/ijms24043984 (PMC9960461; doi:10.3390/ijms24043984)
Supplement: Supplementary file 1 [file ijms-24-03984-s001.zip › Table S5.xlsx]

## Sheet: 核心组合品种
Code	variety	Ecology type	Gene combination	Breeding organization
1	Huai 119	ZSZG	Pita + Pi3/5/i	Huaian Agricultural Research Institute of Jiangsu Province
2	Huai 698	CSZG	Pita + Pia	Huaian Agricultural Research Institute of Jiangsu Province
3	Huaidao 26	CSZG	Pita + Pi3/5/i	Huaian Agricultural Research Institute of Jiangsu Province
4	Huaidao 49	CSZG	Pita + Pi3/5/i	Huaian Agricultural Research Institute of Jiangsu Province
5	Huaidao 56	ZSZG	Pita + Pi3/5/i	Huaian Agricultural Research Institute of Jiangsu Province
6	Huaidao 57	CSZG	Pita + Pia	Huaian Agricultural Research Institute of Jiangsu Province
7	Huaidao 82	ZSZG	Pita + Pia	Huaian Agricultural Research Institute of Jiangsu Province
8	Tianfeng 345	CSZG	Pita + Pi3/5/i	Huaian Agricultural Research Institute of Jiangsu Province / Jiangsu Tianfeng Seed Enterprise Co.,Ltd
9	Wujing 63	ZSZG	Pita + Pia	Wujin Rice Research Institute of Jiangsu Province
10	Wujing 8367	ZSWG	Pita + Pia	Wujin Rice Research Institute of Jiangsu Province
11	Wuyujing 35	ZSWG	Pita + Pia	Wujin Rice Research Institute of Jiangsu Province
12	Taijingnuo 109	CSZG	Pita + Pi3/5/i	Wujin Rice Research Institute of Jiangsu Province / Jiangsu Hongqi Seed Enterprise Co.,Ltd
13	Wuxiangjing 7218	ZSZG	Pita + Pia	Wujin Rice Research Institute of Jiangsu Province / Jiangsu Zhongjiang Seed Enterprise Co.,Ltd
14	Wu 671	ZSWG	Pita + Pia	Wujin Rice Research Institute of Jiangsu Province / Changzhou Wuyun Improved Seed Co., Ltd.
15	Yangfujing 5008	CSZG	Pita + Pi3/5/i	Lixiahe Agricultural Research Institute of Jiangsu Province
16	Yangjing 6084	ZSZG	Pita + Pia	Lixiahe Agricultural Research Institute of Jiangsu Province
17	Yangjing 8158	CSZG	Pita + Pia	Lixiahe Agricultural Research Institute of Jiangsu Province
18	Zhendao 35	CSZG	Pita + Pia	Zhenjiang Agricultural Research Institute of Jiangsu Province
19	Zhendao 6728	ZSWG	Pita + Pia	Zhenjiang Agricultural Research Institute of Jiangsu Province / Jiangsu Fengyuan Seed Enterprise Co.,Ltd
20	Zhendao 6805	ZSWG	Pita + Pia	Zhenjiang Agricultural Research Institute of Jiangsu Province
21	Huajing 0165	ZSZG	Pita + Pi3/5/i	Jiangsu Dahua Seed Enterprise Co.,Ltd
22	Huajing 8	ZSZG	Pita + Pia	Jiangsu Dahua Seed Enterprise Co.,Ltd
23	Huajing 9050	CSZG	Pita + Pia	Jiangsu Dahua Seed Enterprise Co.,Ltd
24	Baodao 612	ZSZG	Pita + Pia	Jiangsu Baofeng Enterprise Co.,Ltd
25	Baodao 701	ZSZG	Pita + Pia	Jiangsu Baofeng Enterprise Co.,Ltd
26	Baofeng 1903	CSZG	Pita + Pia	Jiangsu Baofeng Enterprise Co.,Ltd
27	W059	ZSWG	Pita + Pia	Nanjing Agricultural University
28	W066	CSZG	Pita + Pi3/5/i	Nanjing Agricultural University
29	Nanjing 5916	ZSWG	Pita + Pia	Institute of Food Crops, Jiangsu Academy of Agricultural Sciences
30	Nanjing 83075	CSZG	Pita + Pia	Institute of Food Crops, Jiangsu Academy of Agricultural Sciences
31	Zhongjiangjing 19-1	ZSZG	Pita + Pia	Jiangsu Zhongjiang Seed Enterprise Co.,Ltd
32	Zhongjiangjing 7117	CSZG	Pita + Pia	Jiangsu Zhongjiang Seed Enterprise Co.,Ltd
33	Sidao 785	ZSZG	Pita + Pi3/5/i	Suqian Agricultural Research Institute of Jiangsu Province
34	Yanjing 18	ZSZG	Pita + Pia	Yandu district Agricultural Research Institute of Yancheng city
35	Jiaojing 52028	ZSWG	Pita + Pia	Jiangsu Focus Selenium Enriched Agriculture Co.,Ltd
36	Hongnongjing 8218	CSZG	Pita + Pia	Jiangsu Hongze Lake Farm Seed Industry Co., Ltd.
37	Tianlongjing 1806	ZSZG	Pita + Pia	Jiangsu Tianlong Technology Co., Ltd.
38	Yangyujing 3	ZSZG	Pita + Pia	Jiangsu Tianyuan Seed Enterprise Co.,Ltd
39	Lianjing 18201	ZSZG	Pita + Pia	Lianyungang Agricultural Research Institute of Jiangsu Province
40	Jiayuanjing 1	ZSZG	Pita + Pi3/5/i	Huaian Yinyu Economic Crops Research Center
41	Miweixian 1918	ZSWG	Pita + Pia	Nanjing Miweixian Agricultural Technology Co., Ltd.
